# Supplementary material for: Effects of Active Ingredients in Alcoholic Beverages and Their De-Alcoholized Counterparts on High-Fat Diet Bees: A Comparative Study
Source: Molecules. 2024 Apr 9;29(8):1693. doi: 10.3390/molecules29081693 (PMC11052269; doi:10.3390/molecules29081693)
Supplement: Supplementary file 1 [file molecules-29-01693-s001.zip]

Archive with 1 entries (1 files):
- molecules-2932180-supplementary.pdf
